# Supplementary material for: Postoperative Changes in Systemic Immune Tolerance Following Major Oncologic versus Minor Maxillofacial Surgery
Source: Cancers (Basel). 2023 Jul 25;15(15):3755. doi: 10.3390/cancers15153755 (PMC10417560; doi:10.3390/cancers15153755)
Supplement: Supplementary file 1 [file cancers-15-03755-s001.zip]

Archive with 1 entries (1 files):
- cancers-2484703-supplementary.pdf
